# Supplementary material for: Spontaneous calcium transients in hair cell stereocilia
Source: Sci Rep. 2025 Sep 29;15:33660. doi: 10.1038/s41598-025-17976-1 (PMC12480455; doi:10.1038/s41598-025-17976-1)
Supplement: Supplementary file 2 — Supplementary Material 2 [file 41598_2025_17976_MOESM2_ESM.zip]

Archive with 21 entries (20 files):
- Movies/
- Movies/S10.avi
- __MACOSX/Movies/._S10.avi
- Movies/S5.avi
- __MACOSX/Movies/._S5.avi
- Movies/S4.avi
- __MACOSX/Movies/._S4.avi
- Movies/S6.avi
- __MACOSX/Movies/._S6.avi
- Movies/S3.avi
- __MACOSX/Movies/._S3.avi
- Movies/S2.avi
- __MACOSX/Movies/._S2.avi
- Movies/S7-2.avi
- __MACOSX/Movies/._S7-2.avi
- Movies/S1.avi
- __MACOSX/Movies/._S1.avi
- Movies/S9.avi
- __MACOSX/Movies/._S9.avi
- Movies/S8.avi
- __MACOSX/Movies/._S8.avi
