# Supplementary material for: Spontaneous calcium transients in hair cell stereocilia
Source: Sci Rep. 2025 Sep 29;15:33660. doi: 10.1038/s41598-025-17976-1 (PMC12480455; doi:10.1038/s41598-025-17976-1)
Supplement: Supplementary file 3 — Supplementary Material 3 [file 41598_2025_17976_MOESM3_ESM.zip]

Archive with 14 entries (7 files):
- Spontaneous_Activity.enlp/
- Spontaneous_Activity.enlp/Spontaneous_Activity.enl
- Spontaneous_Activity.enlp/Spontaneous_Activity.Data/
- Spontaneous_Activity.enlp/Spontaneous_Activity.Data/sdb/
- Spontaneous_Activity.enlp/Spontaneous_Activity.Data/sdb/pdb.eni
- __MACOSX/
- __MACOSX/Spontaneous_Activity.enlp/
- __MACOSX/Spontaneous_Activity.enlp/Spontaneous_Activity.Data/
- __MACOSX/Spontaneous_Activity.enlp/Spontaneous_Activity.Data/sdb/
- __MACOSX/Spontaneous_Activity.enlp/Spontaneous_Activity.Data/sdb/._pdb.eni
- Spontaneous_Activity.enlp/Spontaneous_Activity.Data/sdb/sdb.eni
- Spontaneous_Activity.enlp/Spontaneous_Activity.Data/sdb/sdb-NIDCDM-02020000.eni
- __MACOSX/Spontaneous_Activity.enlp/Spontaneous_Activity.Data/sdb/._sdb-NIDCDM-02020000.eni
- __MACOSX/Spontaneous_Activity.enlp/._Spontaneous_Activity.Data
